# Supplementary material for: Spatial memory distortions for the shapes of walked paths occur in violation of physically experienced geometry
Source: PLoS One. 2023 Feb 10;18(2):e0281739. doi: 10.1371/journal.pone.0281739 (PMC9916584; doi:10.1371/journal.pone.0281739)
Supplement: S1 File — (R) [file pone.0281739.s021.R]

calc_c_stats_cut_off <- function(n, kappa, prob){
  
  # (1 - prob) is where you set the critical value (1%, 5%, etc). 
  
  c_cut <- rep(0, 1000)
  
  for (k in 1:1000) {
    # generate random values using the kappa of the current dataset 
    x <- rvm(n, 0, kappa) # mean = 0
    x <- as.circular(x)
    
    Rbar <- rho.circular(x) # Sample mean Resultant length 
    
    C_stat <- rep(0, length(x))
    for (i in 1:length(x)) {
      C_stat[i] <- (rho.circular(x[-i])-rho.circular(x))/rho.circular(x)
    }
    
    c_cut[k] <- max(C_stat)
    
  }
  
  c_cut_off <- quantile(c_cut, probs = prob)
  
  return(c_cut_off)
}
